# Supplementary material for: Induction of Ferroptosis in Glioblastoma and Ovarian Cancers by a New Pyrrole Tubulin Assembly Inhibitor
Source: J Med Chem. 2022 Nov 17;65(23):15805–18. doi: 10.1021/acs.jmedchem.2c01457 (PMC9743090; doi:10.1021/acs.jmedchem.2c01457)
Supplement: Supplementary file 2 — jm2c01457_si_002.csv [file jm2c01457_si_002.csv]

Compd	SMILES	Tubulin IC50 ± SD (mM)	MCF-7 IC50 ± SD (nM)	In. colch. bind. (% ± SD)
2	O=C(C1=CC(OC)=C(OC)C(OC)=C1)C2=CN(C3=NC=CC=C3)C=C2	0.48 ± 0.1	1100 ± 300	83 ± 0.4
3	O=C(C1=CC(OC)=C(OC)C(OC)=C1)C2=CN(C3=CN=CC=C3)C=C2	1.2 ± 0.1	2500 ± 70	38 ± 3
4	O=C(C1=CC(OC)=C(OC)C(OC)=C1)C2=CN(C3=CC=NC=C3)C=C2	>20	2500 ± 70	1.4 ± 5
5	O=C(C1=CC(OC)=C(OC)C(OC)=C1)C2=CN(C3=NC=CC=N3)C=C2	0.49 ± 0.01	220 ± 0	82 ± 1
6	O=C(C1=CC(OC)=C(OC)C(OC)=C1)C2=CN(C3=NC=CC=C3)C=C2C4=CC=CC=C4	0.43 ± 0.001	18 ± 2	92 ± 0.5
7	O=C(C1=CC(OC)=C(OC)C(OC)=C1)C2=CN(C3=CN=CC=C3)C=C2C4=CC=CC=C4	0.74 ± 0.01	50 ± 10	52 ± 5
8	O=C(C1=CC(OC)=C(OC)C(OC)=C1)C2=CN(C3=CC=NC=C3)C=C2C4=CC=CC=C4	6.7 ± 0.1	2700 ± 500	17 ± 4
9	O=C(C1=CC(OC)=C(OC)C(OC)=C1)C2=CN(C3=NC=CC=C3)C=C2C4=CC=CO4	0.74 ± 0	18 ± 4	95 ± 0.9
10	O=C(C1=CC(OC)=C(OC)C(OC)=C1)C2=CN(C3=CN=CC=C3)C=C2C4=CC=CO4	1.1 ± 0.02	39 ± 2	77 ± 0.1
11	O=C(C1=CC(OC)=C(OC)C(OC)=C1)C2=CN(C3=CC=NC=C3)C=C2C4=CC=CO4	3.8 ± 0.7	500 ± 70	35 ± 3
12	O=C(C1=CC(OC)=C(OC)C(OC)=C1)C2=CN(C3=NC=CN=C3)C=C2C4=CC=CO4	0.91 ± 0.05	29 ± 1	86 ± 2
13	O=C(C1=CC(OC)=C(OC)C(OC)=C1)C2=CN(C3=NC=CC=N3)C=C2C4=CC=CC=C4	0.69 ± 0.1	25 ± 8	88 ± 2
14	O=C(C1=CC(OC)=C(OC)C(OC)=C1)C2=CN(C3=CN=CN=C3)C=C2C4=CC=CC=C4	>20	>5000	4.7 ± 5
15	O=C(C1=CC(OC)=C(OC)C(OC)=C1)C2=CN(C3=NC=CC=N3)C=C2C4=CC=CO4	0.52 ± 0.07	4.0 ± 1	88 ± 0.4
16	O=C(C1=CC(OC)=C(OC)C(OC)=C1)C2=CN(C3=CN=CN=C3)C=C2C4=CC=CO4	6.7 ± 0.9	580 ± 30	19 ± 2
